# Supplementary material for: Secular Trends in Physical Fitness of Peruvian Children Living at High-Altitude
Source: Int J Environ Res Public Health. 2023 Feb 12;20(4):3236. doi: 10.3390/ijerph20043236 (PMC9958918; doi:10.3390/ijerph20043236)
Supplement: Supplementary file 1 [file ijerph-20-03236-s001.zip]

Archive with 1 entries (1 files):
- ijerph-2146613-supplementary.pdf
